# Supplementary material for: Medical Waste Incineration Fly Ash as a Mineral Filler in Dense Bituminous Course in Flexible Pavements
Source: Materials (Basel). 2023 Aug 13;16(16):5612. doi: 10.3390/ma16165612 (PMC10456925; doi:10.3390/ma16165612)
Supplement: Supplementary file 1 [file materials-16-05612-s001.zip]

Archive with 1 entries (1 files):
- materials-2516848-supplementary.pdf
